# Supplementary material for: Engineering Fluoroacetate Dehalogenase by Growth‐Based Selections on Non‐Natural Organofluorides
Source: Angew Chem Int Ed Engl. 2026 Jan 28;65(10):e24234. doi: 10.1002/anie.202524234 (PMC12955510; doi:10.1002/anie.202524234)
Supplement: Supplementary file 2 — Supporting File 2: anie71294‐sup‐0002‐Data.zip. [file ANIE-65-e24234-s001.zip]

Archive with 36 entries (36 files):
- H1wildtype-FP_v2_model_0.cif
- affinity_H1-ML-F2A_v2.json
- affinity_H1-ML-FA_v2.json
- affinity_H1-ML-FP_v2.json
- affinity_H1-Q245A-F2A_v2.json
- affinity_H1-Q245A-FA_v2.json
- affinity_H1-Q245A-FP_v2.json
- affinity_H1-Q245G-F2A_v2.json
- affinity_H1-Q245G-FA_v2.json
- affinity_H1-Q245G-FP_v2.json
- affinity_H1wildtype-F2A_v2.json
- affinity_H1wildtype-FA_v2.json
- affinity_H1wildtype-FP_v2.json
- confidence_H1-ML-F2A_v2_model_0.json
- confidence_H1-ML-FA_v2_model_0.json
- confidence_H1-ML-FP_v2_model_0.json
- confidence_H1-Q245A-F2A_v2_model_0.json
- confidence_H1-Q245A-FA_v2_model_0.json
- confidence_H1-Q245A-FP_v2_model_0.json
- confidence_H1-Q245G-F2A_v2_model_0.json
- confidence_H1-Q245G-FA_v2_model_0.json
- confidence_H1-Q245G-FP_v2_model_0.json
- confidence_H1wildtype-F2A_v2_model_0.json
- confidence_H1wildtype-FA_v2_model_0.json
- confidence_H1wildtype-FP_v2_model_0.json
- H1-ML-F2A_v2_model_0.cif
- H1-ML-FA_v2_model_0.cif
- H1-ML-FP_v2_model_0.cif
- H1-Q245A-F2A_v2_model_0.cif
- H1-Q245A-FA_v2_model_0.cif
- H1-Q245A-FP_v2_model_0.cif
- H1-Q245G-F2A_v2_model_0.cif
- H1-Q245G-FA_v2_model_0.cif
- H1-Q245G-FP_v2_model_0.cif
- H1wildtype-F2A_v2_model_0.cif
- H1wildtype-FA_v2_model_0.cif
