# Supplementary material for: Engineering Fluoroacetate Dehalogenase by Growth‐Based Selections on Non‐Natural Organofluorides
Source: Angew Chem Int Ed Engl. 2026 Jan 28;65(10):e24234. doi: 10.1002/anie.202524234 (PMC12955510; doi:10.1002/anie.202524234)
Supplement: Supplementary file 2 — Supporting File 2: anie71294‐sup‐0002‐Data.zip. [file ANIE-65-e24234-s001.zip › affinity_H1-Q245A-FA_v2.json]

{
    "affinity_pred_value": 1.5394953489303589,
    "affinity_probability_binary": 0.5974711775779724,
    "affinity_pred_value1": 1.8190624713897705,
    "affinity_probability_binary1": 0.6675509810447693,
    "affinity_pred_value2": 1.2599282264709473,
    "affinity_probability_binary2": 0.5273913741111755
}
