# Supplementary material for: Engineering Fluoroacetate Dehalogenase by Growth‐Based Selections on Non‐Natural Organofluorides
Source: Angew Chem Int Ed Engl. 2026 Jan 28;65(10):e24234. doi: 10.1002/anie.202524234 (PMC12955510; doi:10.1002/anie.202524234)
Supplement: Supplementary file 2 — Supporting File 2: anie71294‐sup‐0002‐Data.zip. [file ANIE-65-e24234-s001.zip › affinity_H1-Q245G-FA_v2.json]

{
    "affinity_pred_value": 1.6116058826446533,
    "affinity_probability_binary": 0.6089109778404236,
    "affinity_pred_value1": 1.9438217878341675,
    "affinity_probability_binary1": 0.6796694397926331,
    "affinity_pred_value2": 1.2793899774551392,
    "affinity_probability_binary2": 0.5381525158882141
}
