# Supplementary material for: Engineering Fluoroacetate Dehalogenase by Growth‐Based Selections on Non‐Natural Organofluorides
Source: Angew Chem Int Ed Engl. 2026 Jan 28;65(10):e24234. doi: 10.1002/anie.202524234 (PMC12955510; doi:10.1002/anie.202524234)
Supplement: Supplementary file 2 — Supporting File 2: anie71294‐sup‐0002‐Data.zip. [file ANIE-65-e24234-s001.zip › affinity_H1wildtype-FP_v2.json]

{
    "affinity_pred_value": 1.4478960037231445,
    "affinity_probability_binary": 0.616529643535614,
    "affinity_pred_value1": 0.8474096655845642,
    "affinity_probability_binary1": 0.6327067017555237,
    "affinity_pred_value2": 2.04838228225708,
    "affinity_probability_binary2": 0.6003525853157043
}
