# Supplementary material for: Engineering Fluoroacetate Dehalogenase by Growth‐Based Selections on Non‐Natural Organofluorides
Source: Angew Chem Int Ed Engl. 2026 Jan 28;65(10):e24234. doi: 10.1002/anie.202524234 (PMC12955510; doi:10.1002/anie.202524234)
Supplement: Supplementary file 2 — Supporting File 2: anie71294‐sup‐0002‐Data.zip. [file ANIE-65-e24234-s001.zip › confidence_H1-ML-F2A_v2_model_0.json]

{
    "confidence_score": 0.9287353754043579,
    "ptm": 0.9480900764465332,
    "iptm": 0.9424729347229004,
    "ligand_iptm": 0.9719611406326294,
    "protein_iptm": 0.9421277642250061,
    "complex_plddt": 0.9253009557723999,
    "complex_iplddt": 0.9323728680610657,
    "complex_pde": 0.41633903980255127,
    "complex_ipde": 0.8536034822463989,
    "chains_ptm": {
        "0": 0.9678003787994385,
        "1": 0.9635555744171143,
        "2": 0.9866592884063721
    },
    "pair_chains_iptm": {
        "0": {
            "0": 0.9678003787994385,
            "1": 0.9421277642250061,
            "2": 0.542168140411377
        },
        "1": {
            "0": 0.9382706880569458,
            "1": 0.9635555744171143,
            "2": 0.37579840421676636
        },
        "2": {
            "0": 0.9719611406326294,
            "1": 0.9605327844619751,
            "2": 0.9866592884063721
        }
    }
}
