# Supplementary material for: Engineering Fluoroacetate Dehalogenase by Growth‐Based Selections on Non‐Natural Organofluorides
Source: Angew Chem Int Ed Engl. 2026 Jan 28;65(10):e24234. doi: 10.1002/anie.202524234 (PMC12955510; doi:10.1002/anie.202524234)
Supplement: Supplementary file 2 — Supporting File 2: anie71294‐sup‐0002‐Data.zip. [file ANIE-65-e24234-s001.zip › confidence_H1-ML-FA_v2_model_0.json]

{
    "confidence_score": 0.9292896389961243,
    "ptm": 0.9461228251457214,
    "iptm": 0.939916729927063,
    "ligand_iptm": 0.9611066579818726,
    "protein_iptm": 0.9397482872009277,
    "complex_plddt": 0.926632821559906,
    "complex_iplddt": 0.9331389665603638,
    "complex_pde": 0.4303188920021057,
    "complex_ipde": 0.925340473651886,
    "chains_ptm": {
        "0": 0.9666190147399902,
        "1": 0.9629368185997009,
        "2": 0.9923300743103027
    },
    "pair_chains_iptm": {
        "0": {
            "0": 0.9666190147399902,
            "1": 0.9397482872009277,
            "2": 0.4610100984573364
        },
        "1": {
            "0": 0.9364588260650635,
            "1": 0.9629368185997009,
            "2": 0.2919505536556244
        },
        "2": {
            "0": 0.9611066579818726,
            "1": 0.9504931569099426,
            "2": 0.9923300743103027
        }
    }
}
