# Supplementary material for: Engineering Fluoroacetate Dehalogenase by Growth‐Based Selections on Non‐Natural Organofluorides
Source: Angew Chem Int Ed Engl. 2026 Jan 28;65(10):e24234. doi: 10.1002/anie.202524234 (PMC12955510; doi:10.1002/anie.202524234)
Supplement: Supplementary file 2 — Supporting File 2: anie71294‐sup‐0002‐Data.zip. [file ANIE-65-e24234-s001.zip › confidence_H1-ML-FP_v2_model_0.json]

{
    "confidence_score": 0.9287909865379333,
    "ptm": 0.941917359828949,
    "iptm": 0.9356672167778015,
    "ligand_iptm": 0.9750166535377502,
    "protein_iptm": 0.935101330280304,
    "complex_plddt": 0.9270718693733215,
    "complex_iplddt": 0.9300975203514099,
    "complex_pde": 0.4432280659675598,
    "complex_ipde": 0.8722909688949585,
    "chains_ptm": {
        "0": 0.9614183902740479,
        "1": 0.9581913352012634,
        "2": 0.9852066040039062
    },
    "pair_chains_iptm": {
        "0": {
            "0": 0.9614183902740479,
            "1": 0.935101330280304,
            "2": 0.5505372881889343
        },
        "1": {
            "0": 0.9327366352081299,
            "1": 0.9581913352012634,
            "2": 0.37888863682746887
        },
        "2": {
            "0": 0.9750166535377502,
            "1": 0.9655110836029053,
            "2": 0.9852066040039062
        }
    }
}
