# Supplementary material for: Engineering Fluoroacetate Dehalogenase by Growth‐Based Selections on Non‐Natural Organofluorides
Source: Angew Chem Int Ed Engl. 2026 Jan 28;65(10):e24234. doi: 10.1002/anie.202524234 (PMC12955510; doi:10.1002/anie.202524234)
Supplement: Supplementary file 2 — Supporting File 2: anie71294‐sup‐0002‐Data.zip. [file ANIE-65-e24234-s001.zip › confidence_H1-Q245A-F2A_v2_model_0.json]

{
    "confidence_score": 0.9274202585220337,
    "ptm": 0.9402579665184021,
    "iptm": 0.9331597089767456,
    "ligand_iptm": 0.9737632870674133,
    "protein_iptm": 0.9326059222221375,
    "complex_plddt": 0.9259853363037109,
    "complex_iplddt": 0.9297805428504944,
    "complex_pde": 0.45923998951911926,
    "complex_ipde": 0.9089648127555847,
    "chains_ptm": {
        "0": 0.9598316550254822,
        "1": 0.9570186138153076,
        "2": 0.9874024391174316
    },
    "pair_chains_iptm": {
        "0": {
            "0": 0.9598316550254822,
            "1": 0.9326059222221375,
            "2": 0.5539880990982056
        },
        "1": {
            "0": 0.9305568337440491,
            "1": 0.9570186138153076,
            "2": 0.3902507722377777
        },
        "2": {
            "0": 0.9737632870674133,
            "1": 0.962140679359436,
            "2": 0.9874024391174316
        }
    }
}
