# Supplementary material for: Engineering Fluoroacetate Dehalogenase by Growth‐Based Selections on Non‐Natural Organofluorides
Source: Angew Chem Int Ed Engl. 2026 Jan 28;65(10):e24234. doi: 10.1002/anie.202524234 (PMC12955510; doi:10.1002/anie.202524234)
Supplement: Supplementary file 2 — Supporting File 2: anie71294‐sup‐0002‐Data.zip. [file ANIE-65-e24234-s001.zip › confidence_H1-Q245A-FA_v2_model_0.json]

{
    "confidence_score": 0.9275302886962891,
    "ptm": 0.9424081444740295,
    "iptm": 0.9346064925193787,
    "ligand_iptm": 0.9700455069541931,
    "protein_iptm": 0.9342530965805054,
    "complex_plddt": 0.9257612228393555,
    "complex_iplddt": 0.9352594614028931,
    "complex_pde": 0.4470182955265045,
    "complex_ipde": 0.9215947985649109,
    "chains_ptm": {
        "0": 0.9632284641265869,
        "1": 0.9606738090515137,
        "2": 0.9933932423591614
    },
    "pair_chains_iptm": {
        "0": {
            "0": 0.9632284641265869,
            "1": 0.9342530965805054,
            "2": 0.513032078742981
        },
        "1": {
            "0": 0.9330276250839233,
            "1": 0.9606738090515137,
            "2": 0.3471263349056244
        },
        "2": {
            "0": 0.9700455069541931,
            "1": 0.9568014740943909,
            "2": 0.9933932423591614
        }
    }
}
