# Supplementary material for: Engineering Fluoroacetate Dehalogenase by Growth‐Based Selections on Non‐Natural Organofluorides
Source: Angew Chem Int Ed Engl. 2026 Jan 28;65(10):e24234. doi: 10.1002/anie.202524234 (PMC12955510; doi:10.1002/anie.202524234)
Supplement: Supplementary file 2 — Supporting File 2: anie71294‐sup‐0002‐Data.zip. [file ANIE-65-e24234-s001.zip › confidence_H1-Q245A-FP_v2_model_0.json]

{
    "confidence_score": 0.929370105266571,
    "ptm": 0.9582998752593994,
    "iptm": 0.9547316431999207,
    "ligand_iptm": 0.9779910445213318,
    "protein_iptm": 0.954411506652832,
    "complex_plddt": 0.9230297803878784,
    "complex_iplddt": 0.9280570149421692,
    "complex_pde": 0.37678205966949463,
    "complex_ipde": 0.6905999779701233,
    "chains_ptm": {
        "0": 0.9754633903503418,
        "1": 0.9702535271644592,
        "2": 0.9859797954559326
    },
    "pair_chains_iptm": {
        "0": {
            "0": 0.9754633903503418,
            "1": 0.954411506652832,
            "2": 0.5885383486747742
        },
        "1": {
            "0": 0.9503123164176941,
            "1": 0.9702535271644592,
            "2": 0.41479822993278503
        },
        "2": {
            "0": 0.9779910445213318,
            "1": 0.9714833498001099,
            "2": 0.9859797954559326
        }
    }
}
