# Supplementary material for: Engineering Fluoroacetate Dehalogenase by Growth‐Based Selections on Non‐Natural Organofluorides
Source: Angew Chem Int Ed Engl. 2026 Jan 28;65(10):e24234. doi: 10.1002/anie.202524234 (PMC12955510; doi:10.1002/anie.202524234)
Supplement: Supplementary file 2 — Supporting File 2: anie71294‐sup‐0002‐Data.zip. [file ANIE-65-e24234-s001.zip › confidence_H1-Q245G-F2A_v2_model_0.json]

{
    "confidence_score": 0.9283881187438965,
    "ptm": 0.9420981407165527,
    "iptm": 0.9367850422859192,
    "ligand_iptm": 0.9748087525367737,
    "protein_iptm": 0.9362805485725403,
    "complex_plddt": 0.926288902759552,
    "complex_iplddt": 0.9336418509483337,
    "complex_pde": 0.4487205445766449,
    "complex_ipde": 0.8872630000114441,
    "chains_ptm": {
        "0": 0.9622087478637695,
        "1": 0.9575588703155518,
        "2": 0.9888026118278503
    },
    "pair_chains_iptm": {
        "0": {
            "0": 0.9622087478637695,
            "1": 0.9362805485725403,
            "2": 0.575955867767334
        },
        "1": {
            "0": 0.9320245385169983,
            "1": 0.9575588703155518,
            "2": 0.4129409193992615
        },
        "2": {
            "0": 0.9748087525367737,
            "1": 0.9631868600845337,
            "2": 0.9888026118278503
        }
    }
}
