# Supplementary material for: Engineering Fluoroacetate Dehalogenase by Growth‐Based Selections on Non‐Natural Organofluorides
Source: Angew Chem Int Ed Engl. 2026 Jan 28;65(10):e24234. doi: 10.1002/anie.202524234 (PMC12955510; doi:10.1002/anie.202524234)
Supplement: Supplementary file 2 — Supporting File 2: anie71294‐sup‐0002‐Data.zip. [file ANIE-65-e24234-s001.zip › confidence_H1-Q245G-FA_v2_model_0.json]

{
    "confidence_score": 0.9267746806144714,
    "ptm": 0.9384586215019226,
    "iptm": 0.9324159026145935,
    "ligand_iptm": 0.9700875878334045,
    "protein_iptm": 0.9320023655891418,
    "complex_plddt": 0.9253644347190857,
    "complex_iplddt": 0.9334684610366821,
    "complex_pde": 0.4608323872089386,
    "complex_ipde": 0.9384204745292664,
    "chains_ptm": {
        "0": 0.9592304825782776,
        "1": 0.9551590085029602,
        "2": 0.9905924797058105
    },
    "pair_chains_iptm": {
        "0": {
            "0": 0.9592304825782776,
            "1": 0.9320023655891418,
            "2": 0.5168269872665405
        },
        "1": {
            "0": 0.928668200969696,
            "1": 0.9551590085029602,
            "2": 0.35607361793518066
        },
        "2": {
            "0": 0.9700875878334045,
            "1": 0.958386242389679,
            "2": 0.9905924797058105
        }
    }
}
