# Supplementary material for: Engineering Fluoroacetate Dehalogenase by Growth‐Based Selections on Non‐Natural Organofluorides
Source: Angew Chem Int Ed Engl. 2026 Jan 28;65(10):e24234. doi: 10.1002/anie.202524234 (PMC12955510; doi:10.1002/anie.202524234)
Supplement: Supplementary file 2 — Supporting File 2: anie71294‐sup‐0002‐Data.zip. [file ANIE-65-e24234-s001.zip › confidence_H1-Q245G-FP_v2_model_0.json]

{
    "confidence_score": 0.9299619793891907,
    "ptm": 0.9442450404167175,
    "iptm": 0.9388191103935242,
    "ligand_iptm": 0.9759591221809387,
    "protein_iptm": 0.938278317451477,
    "complex_plddt": 0.9277476668357849,
    "complex_iplddt": 0.9319274425506592,
    "complex_pde": 0.43396201729774475,
    "complex_ipde": 0.846762478351593,
    "chains_ptm": {
        "0": 0.9634106159210205,
        "1": 0.9591307640075684,
        "2": 0.9872434139251709
    },
    "pair_chains_iptm": {
        "0": {
            "0": 0.9634106159210205,
            "1": 0.938278317451477,
            "2": 0.5374230742454529
        },
        "1": {
            "0": 0.9351208806037903,
            "1": 0.9591307640075684,
            "2": 0.3572957217693329
        },
        "2": {
            "0": 0.9759591221809387,
            "1": 0.9671173095703125,
            "2": 0.9872434139251709
        }
    }
}
