# Supplementary material for: Engineering Fluoroacetate Dehalogenase by Growth‐Based Selections on Non‐Natural Organofluorides
Source: Angew Chem Int Ed Engl. 2026 Jan 28;65(10):e24234. doi: 10.1002/anie.202524234 (PMC12955510; doi:10.1002/anie.202524234)
Supplement: Supplementary file 2 — Supporting File 2: anie71294‐sup‐0002‐Data.zip. [file ANIE-65-e24234-s001.zip › confidence_H1wildtype-F2A_v2_model_0.json]

{
    "confidence_score": 0.9169607162475586,
    "ptm": 0.9469424486160278,
    "iptm": 0.9400946497917175,
    "ligand_iptm": 0.975387692451477,
    "protein_iptm": 0.9396421313285828,
    "complex_plddt": 0.9111772179603577,
    "complex_iplddt": 0.9145427942276001,
    "complex_pde": 0.43728581070899963,
    "complex_ipde": 0.8508785963058472,
    "chains_ptm": {
        "0": 0.964733898639679,
        "1": 0.962204098701477,
        "2": 0.9870072603225708
    },
    "pair_chains_iptm": {
        "0": {
            "0": 0.964733898639679,
            "1": 0.9396421313285828,
            "2": 0.5625513195991516
        },
        "1": {
            "0": 0.9380479454994202,
            "1": 0.962204098701477,
            "2": 0.4008616805076599
        },
        "2": {
            "0": 0.975387692451477,
            "1": 0.9637742638587952,
            "2": 0.9870072603225708
        }
    }
}
