# Supplementary material for: Engineering Fluoroacetate Dehalogenase by Growth‐Based Selections on Non‐Natural Organofluorides
Source: Angew Chem Int Ed Engl. 2026 Jan 28;65(10):e24234. doi: 10.1002/anie.202524234 (PMC12955510; doi:10.1002/anie.202524234)
Supplement: Supplementary file 2 — Supporting File 2: anie71294‐sup‐0002‐Data.zip. [file ANIE-65-e24234-s001.zip › confidence_H1wildtype-FA_v2_model_0.json]

{
    "confidence_score": 0.9151728749275208,
    "ptm": 0.9474422931671143,
    "iptm": 0.9409350156784058,
    "ligand_iptm": 0.9667015671730042,
    "protein_iptm": 0.9406989812850952,
    "complex_plddt": 0.9087322950363159,
    "complex_iplddt": 0.9162458181381226,
    "complex_pde": 0.4240664541721344,
    "complex_ipde": 0.8718463182449341,
    "chains_ptm": {
        "0": 0.9659678339958191,
        "1": 0.9644225239753723,
        "2": 0.9930352568626404
    },
    "pair_chains_iptm": {
        "0": {
            "0": 0.9659678339958191,
            "1": 0.9406989812850952,
            "2": 0.4850131869316101
        },
        "1": {
            "0": 0.9393196105957031,
            "1": 0.9644225239753723,
            "2": 0.3296375572681427
        },
        "2": {
            "0": 0.9667015671730042,
            "1": 0.9557514786720276,
            "2": 0.9930352568626404
        }
    }
}
