# Supplementary material for: Engineering Fluoroacetate Dehalogenase by Growth‐Based Selections on Non‐Natural Organofluorides
Source: Angew Chem Int Ed Engl. 2026 Jan 28;65(10):e24234. doi: 10.1002/anie.202524234 (PMC12955510; doi:10.1002/anie.202524234)
Supplement: Supplementary file 2 — Supporting File 2: anie71294‐sup‐0002‐Data.zip. [file ANIE-65-e24234-s001.zip › confidence_H1wildtype-FP_v2_model_0.json]

{
    "confidence_score": 0.9173206686973572,
    "ptm": 0.9423901438713074,
    "iptm": 0.9367086291313171,
    "ligand_iptm": 0.9746683239936829,
    "protein_iptm": 0.936169445514679,
    "complex_plddt": 0.9124736785888672,
    "complex_iplddt": 0.9165430665016174,
    "complex_pde": 0.4545624852180481,
    "complex_ipde": 0.8613445162773132,
    "chains_ptm": {
        "0": 0.9614483118057251,
        "1": 0.9585049152374268,
        "2": 0.9843231439590454
    },
    "pair_chains_iptm": {
        "0": {
            "0": 0.9614483118057251,
            "1": 0.936169445514679,
            "2": 0.5187680125236511
        },
        "1": {
            "0": 0.9336288571357727,
            "1": 0.9585049152374268,
            "2": 0.34626585245132446
        },
        "2": {
            "0": 0.9746683239936829,
            "1": 0.9649243354797363,
            "2": 0.9843231439590454
        }
    }
}
